# Supplementary material for: Pediatric Cancer Variant Pathogenicity Information Exchange (PeCanPIE): a cloud-based platform for curating and classifying germline variants
Source: Genome Res. 2019 Sep;29(9):1555–65. doi: 10.1101/gr.250357.119 (PMC6724669; doi:10.1101/gr.250357.119)
Supplement: Supplemental Material [file supp_gr.250357.119_Supplemental_Code.zip]

Archive with 238 entries (224 files):
- README.md
- clinical-classifier/
- clinical-classifier/app_files.txt
- clinical-classifier/dependencies.txt
- clinical-classifier/genome_files.txt
- clinical-classifier/species_files.txt
- clinical-classifier/data/
- clinical-classifier/data/autosomal_dominant_2015_01_15_plus_MUTYH.txt
- clinical-classifier/data/CNVCheck.txt
- clinical-classifier/data/CNVCheck_germline.txt
- clinical-classifier/data/GermlineReportableGeneAnnotation.txt
- clinical-classifier/data/germline_reportable_genes.lst
- clinical-classifier/data/GoldGene.lst
- clinical-classifier/data/GoldGene.lst.patched_for_FB.txt
- clinical-classifier/data/medal_config.txt
- clinical-classifier/data/panel_decisions_csith_gedi.tab
- clinical-classifier/data/panel_decisions_new30genes_jan16.txt
- clinical-classifier/data/README.txt
- clinical-classifier/data/SVCheck.txt
- clinical-classifier/data/SVCheck_manual.txt
- clinical-classifier/data/SV_genes_patched_to_GENE_EXON_REGION.txt
- clinical-classifier/data/disease_gene_lists/
- clinical-classifier/data/disease_gene_lists/ACMG_minimal_incidental.txt
- clinical-classifier/data/disease_gene_lists/als.txt
- clinical-classifier/data/disease_gene_lists/ambry_expanded_incidental.txt
- clinical-classifier/data/disease_gene_lists/cancer.txt
- clinical-classifier/data/disease_gene_lists/cardiovascular.txt
- clinical-classifier/data/disease_gene_lists/hematological.txt
- clinical-classifier/data/disease_gene_lists/immunological.txt
- clinical-classifier/scripts/
- clinical-classifier/scripts/add_germline_reviewable_gene.pl
- clinical-classifier/scripts/bambino2medals.pl
- clinical-classifier/scripts/build_single_medal_test.pl
- clinical-classifier/scripts/clinvar2tabix.pl
- clinical-classifier/scripts/config_repair.pl
- clinical-classifier/scripts/cosmic2genomic.pl
- clinical-classifier/scripts/cosmic_cleaner.pl
- clinical-classifier/scripts/cosmic_utils.pl
- clinical-classifier/scripts/csith_reclassify.pl
- clinical-classifier/scripts/dbnsfp2refseq.pl
- clinical-classifier/scripts/dbnsfp2tabix.pl
- clinical-classifier/scripts/dbnsfp2_patch.pl
- clinical-classifier/scripts/double_medal.pl
- clinical-classifier/scripts/dx_medals.pl
- clinical-classifier/scripts/dx_medals.sh
- clinical-classifier/scripts/exac_coverage.pl
- clinical-classifier/scripts/exac_helper.pl
- clinical-classifier/scripts/gedi_cosmic_parse.pl
- clinical-classifier/scripts/gedi_dump.pl
- clinical-classifier/scripts/generate_reportable_ts_onco.pl
- clinical-classifier/scripts/generate_reviewable_promoter_regions.pl
- clinical-classifier/scripts/gene_overlap.pl
- clinical-classifier/scripts/germline_symbol_map.pl
- clinical-classifier/scripts/hgmd_utils.pl
- clinical-classifier/scripts/hgvs_split.pl
- clinical-classifier/scripts/isl_db_ALSoD.pl
- clinical-classifier/scripts/isl_db_BIC.pl
- clinical-classifier/scripts/isl_db_iarc_tp53.pl
- clinical-classifier/scripts/isl_db_IKZF1.pl
- clinical-classifier/scripts/isl_db_TERT.pl
- clinical-classifier/scripts/isl_db_TP53_functional.pl
- clinical-classifier/scripts/liftover_cnv.pl
- clinical-classifier/scripts/liftover_intervals.pl
- clinical-classifier/scripts/medal_ceremony.pl
- clinical-classifier/scripts/medal_ceremony_using_configs.sh
- clinical-classifier/scripts/medal_diff.pl
- clinical-classifier/scripts/medal_diff_util.pl
- clinical-classifier/scripts/medal_input_munge.pl
- clinical-classifier/scripts/medal_prune.pl
- clinical-classifier/scripts/medal_scrape.pl
- clinical-classifier/scripts/nhlbi2tabix.pl
- clinical-classifier/scripts/nhlbi_vcf2tab.pl
- clinical-classifier/scripts/oncogene_regions.pl
- clinical-classifier/scripts/parse_LOVD.pl
- clinical-classifier/scripts/parse_umd.pl
- clinical-classifier/scripts/refflat_patch_hgnc.pl
- clinical-classifier/scripts/refflat_patch_ucsc.pl
- clinical-classifier/scripts/snv4column.pl
- clinical-classifier/scripts/somatic_symbol_map.pl
- clinical-classifier/scripts/sort_medal.pl
- clinical-classifier/scripts/sort_reason.pl
- clinical-classifier/scripts/tab2sj_snv.pl
- clinical-classifier/scripts/tab2tabix.pl
- clinical-classifier/scripts/tabix_index.pl
- clinical-classifier/scripts/tag_clinvar.pl
- clinical-classifier/scripts/tag_dbnsfp.pl
- clinical-classifier/scripts/tag_dbsnp.pl
- clinical-classifier/scripts/tag_exac.pl
- clinical-classifier/scripts/tag_gene.pl
- clinical-classifier/scripts/tag_gnomad.pl
- clinical-classifier/scripts/tag_goodbad.pl
- clinical-classifier/scripts/tag_goodblat.pl
- clinical-classifier/scripts/tag_hgnc.pl
- clinical-classifier/scripts/tag_omim.pl
- clinical-classifier/scripts/tag_reviewable_reportable.pl
- clinical-classifier/scripts/tag_ts_onco.pl
- clinical-classifier/scripts/tartan_import_helper.pl
- clinical-classifier/scripts/taylor_hotspots.pl
- clinical-classifier/scripts/thousand_genomes_af.pl
- clinical-classifier/scripts/ts_onco_db.pl
- clinical-classifier/scripts/ucsc_dbsnp_to_tabix.pl
- clinical-classifier/scripts/vcf2medals.pl
- common-perllib-genome/
- common-perllib-genome/dependencies.txt
- common-perllib-genome/perllib/
- common-perllib-genome/perllib/AAParser.pm
- common-perllib-genome/perllib/BambinoRun.pm
- common-perllib-genome/perllib/BAMCoverage.pm
- common-perllib-genome/perllib/BAMFlagStats.pm
- common-perllib-genome/perllib/BAMInsertSize.pm
- common-perllib-genome/perllib/BAMReadReport.pm
- common-perllib-genome/perllib/BLATClient.pm
- common-perllib-genome/perllib/BLATer.pm
- common-perllib-genome/perllib/BWA.pm
- common-perllib-genome/perllib/Chr2GeneParser.pm
- common-perllib-genome/perllib/ChrBucketMap.pm
- common-perllib-genome/perllib/ComplexVariantBuilder.pm
- common-perllib-genome/perllib/dbNSFP.pm
- common-perllib-genome/perllib/dbSNP_DBS.pm
- common-perllib-genome/perllib/dbSNP_tabix.pm
- common-perllib-genome/perllib/EUtilities.pm
- common-perllib-genome/perllib/FAI.pm
- common-perllib-genome/perllib/FASTQ.pm
- common-perllib-genome/perllib/FastVariantIteratorVCF.pm
- common-perllib-genome/perllib/FuzzyVariantMatcher.pm
- common-perllib-genome/perllib/Gene.pm
- common-perllib-genome/perllib/GeneAnnotation.pm
- common-perllib-genome/perllib/GeneAnnotationFlat.pm
- common-perllib-genome/perllib/GeneListCollapser.pm
- common-perllib-genome/perllib/GeneModel.pm
- common-perllib-genome/perllib/GeneSymbolMapper.pm
- common-perllib-genome/perllib/GeneSymbolStandardizer.pm
- common-perllib-genome/perllib/GenomeUtils.pm
- common-perllib-genome/perllib/GenomicRangeFinder.pm
- common-perllib-genome/perllib/GermlineSomatic.pm
- common-perllib-genome/perllib/GTFParser.pm
- common-perllib-genome/perllib/HGNCParser.pm
- common-perllib-genome/perllib/HotSpot.pm
- common-perllib-genome/perllib/IndelEquivalence.pm
- common-perllib-genome/perllib/IndelRemap.pm
- common-perllib-genome/perllib/IndelValidation.pm
- common-perllib-genome/perllib/IntronCoding.pm
- common-perllib-genome/perllib/LiftOver.pm
- common-perllib-genome/perllib/LiftOverBatch.pm
- common-perllib-genome/perllib/LiftOverStrand.pm
- common-perllib-genome/perllib/LOVDParser.pm
- common-perllib-genome/perllib/MapSNVToGenome.pm
- common-perllib-genome/perllib/MNVCounter.pm
- common-perllib-genome/perllib/MNVRemap.pm
- common-perllib-genome/perllib/NHLBIParser.pm
- common-perllib-genome/perllib/NHLBI_DBS.pm
- common-perllib-genome/perllib/NHLBI_tabix.pm
- common-perllib-genome/perllib/NucleotideSubstitutionParser.pm
- common-perllib-genome/perllib/OMIM.pm
- common-perllib-genome/perllib/OMIM_mim2gene.pm
- common-perllib-genome/perllib/OxoG.pm
- common-perllib-genome/perllib/PostprocessedVariantReport.pm
- common-perllib-genome/perllib/PromoterAnnotation.pm
- common-perllib-genome/perllib/ReadReport.pm
- common-perllib-genome/perllib/ReferenceNameMapper.pm
- common-perllib-genome/perllib/ReferenceSanityCheck.pm
- common-perllib-genome/perllib/RefFlat2Genome.pm
- common-perllib-genome/perllib/RefFlatFile.pm
- common-perllib-genome/perllib/ReviewableReportable.pm
- common-perllib-genome/perllib/SampleTumorNormal.pm
- common-perllib-genome/perllib/SAMReadNameGroup.pm
- common-perllib-genome/perllib/SimpleVariantDB.pm
- common-perllib-genome/perllib/SJBAMUtils.pm
- common-perllib-genome/perllib/SJPreferredIsoform.pm
- common-perllib-genome/perllib/TabixBatchAnnotation.pm
- common-perllib-genome/perllib/TabixFile.pm
- common-perllib-genome/perllib/TabixPrep.pm
- common-perllib-genome/perllib/TARGETBarcode.pm
- common-perllib-genome/perllib/Transcript.pm
- common-perllib-genome/perllib/TSOncoDB.pm
- common-perllib-genome/perllib/UniProtIDMapping.pm
- common-perllib-genome/perllib/UniqueAlignmentID.pm
- common-perllib-genome/perllib/Variant.pm
- common-perllib-genome/perllib/VariantIteratorVCF.pm
- common-perllib-genome/perllib/VariantMatcher.pm
- common-perllib-genome/perllib/VariantOverlap.pm
- common-perllib-genome/perllib/VariantParsePolicy.pm
- common-perllib-genome/perllib/VCFBedOverlap.pm
- common-perllib-genome/perllib/VCFLeftAlign.pm
- common-perllib-genome/perllib/VCFMultiAllelicSplit.pm
- common-perllib-genome/perllib/VCFUtils.pm
- common-perllib-genome/perllib/VEP.pm
- snv/
- snv/scripts/
- snv/scripts/bambino2vcf.pl
- snv-vep/
- snv-vep/scripts/
- snv-vep/scripts/bambino2vep.pl
- util-perllib/
- util-perllib/perllib/
- util-perllib/perllib/AnnotationField.pm
- util-perllib/perllib/AtomicOutfile.pm
- util-perllib/perllib/BAMSet2.pm
- util-perllib/perllib/BucketMap.pm
- util-perllib/perllib/CacheManager.pm
- util-perllib/perllib/Cluster.pm
- util-perllib/perllib/ClusterLogFile.pm
- util-perllib/perllib/CommandLineRebuilder.pm
- util-perllib/perllib/Configurable.pm
- util-perllib/perllib/ConfigUtils.pm
- util-perllib/perllib/Counter.pm
- util-perllib/perllib/DBTools.pm
- util-perllib/perllib/DbUtil.pm
- util-perllib/perllib/DelimitedBinarySearch.pm
- util-perllib/perllib/DelimitedFile.pm
- util-perllib/perllib/DelimitedFileHP.pm
- util-perllib/perllib/DelimitedFileIndex.pm
- util-perllib/perllib/DelimitedMux.pm
- util-perllib/perllib/DelimitedReadAhead.pm
- util-perllib/perllib/DNANexusWrapper.pm
- util-perllib/perllib/FileUtils.pm
- util-perllib/perllib/HTMLUtils.pm
- util-perllib/perllib/JavaRun.pm
- util-perllib/perllib/JobQueue.pm
- util-perllib/perllib/LabelDigest.pm
- util-perllib/perllib/MethodMaker.pm
- util-perllib/perllib/MiscUtils.pm
- util-perllib/perllib/OutfileStack.pm
- util-perllib/perllib/Reporter.pm
- util-perllib/perllib/ShConfig.pm
- util-perllib/perllib/SJConstants.pm
- util-perllib/perllib/StreamingComparison.pm
- util-perllib/perllib/TARTANUtils.pm
- util-perllib/perllib/TdtConfig.pm
- util-perllib/perllib/TemporaryFileWrangler.pm
- util-perllib/perllib/TestHelper.pm
- util-perllib/perllib/UniqueCacheFile.pm
- util-perllib/perllib/UniqueRank.pm
- util-perllib/perllib/Wizard.pm
- util-perllib/perllib/WorkingFile.pm
- util-perllib/perllib/XMLTools.pm
- util-perllib/scripts/
- util-perllib/www/
