# Supplementary material for: Pediatric Cancer Variant Pathogenicity Information Exchange (PeCanPIE): a cloud-based platform for curating and classifying germline variants
Source: Genome Res. 2019 Sep;29(9):1555–65. doi: 10.1101/gr.250357.119 (PMC6724669; doi:10.1101/gr.250357.119)
Supplement: Supplemental Material [file supp_gr.250357.119_Supplemental_Code.zip › README.md]

# SJCRH
code written for St. Jude Children's Research Hospital (dept of Computational Biology)

This code is available on GitHub: https://github.com/mnedmonson/SJCRH/

This repo contains source code for the VEP+ and Medal Ceremony pipelines.  Note that this is meant for reference purposes only, it is not an installable product.  We recommend using the DNAnexus cloud installations of these pipelines, see https://stjude.github.io/sjcloud-docs/guides/tools/pecan-pie/index.html#standalone-usage for details.

Contents:
* clinical-classifier: Medal Ceremony
* snv-vep: VEP+
* snv: "bambino2vcf" Bambino-to-VCF conversion script
* common-perllib-genome / util-perllib: shared Perl modules
