# Supplementary material for: Pediatric Cancer Variant Pathogenicity Information Exchange (PeCanPIE): a cloud-based platform for curating and classifying germline variants
Source: Genome Res. 2019 Sep;29(9):1555–65. doi: 10.1101/gr.250357.119 (PMC6724669; doi:10.1101/gr.250357.119)
Supplement: Supplemental Material [file supp_gr.250357.119_Supplemental_Code.zip › clinical-classifier/genome_files.txt]

CLINCLS_ASU_TERT_FILE
CLINCLS_CANCER_GENE_CENSUS_DELETION_FILE
CLINCLS_CANCER_GENE_SJ_MUTATION_FILE
CLINCLS_CANCER_RELATED_GENES_FILE
CLINCLS_CNV_CHECK_FILE
CLINCLS_COMMITTEE_MEDALS_FILE
CLINCLS_COMMITTEE_MEDALS_FILE_CSITH
CLINCLS_COMMITTEE_MEDALS_FILE_SET2
CLINCLS_COSMIC_HOTSPOTS_FILE
CLINCLS_COSMIC_MUTANT_FILE
CLINCLS_COSMIC_SNV_INDEL_PUBMED_FILE
CLINCLS_COSMIC_TABIX_DIR
CLINCLS_GEDI_MUTATION_FILE
CLINCLS_GEDI_TABIX_DIR
CLINCLS_GENES_MANUAL_FILE
CLINCLS_GERMLINE_REPORTABLE_GENES
CLINCLS_GL_ARUP_FILE
CLINCLS_GL_BAD_SNV_LIST_FILE
CLINCLS_GL_PCGP_POPULATION_FILE
CLINCLS_GL_UMD_FLAT_FILE
CLINCLS_GOLD_GENE_LIST_FILE
CLINCLS_GOLD_SNV_INDEL_FILE
CLINCLS_HGMD_CLASSIFICATION_EVERYTHING_FILE
CLINCLS_IARC_TP53_GERMLINE_FILE
CLINCLS_IARC_TP53_SOMATIC_FILE
CLINCLS_KNOWN_PROMOTER_VARIANTS
CLINCLS_NHGRI_BRCA1_FILE
CLINCLS_NHGRI_BRCA2_FILE
CLINCLS_NON_CANCER_GENE_SJ_MUTATION_FILE
CLINCLS_PRIVATE_VARIANTS_FILE
CLINCLS_RB1_FLAT_FILE
CLINCLS_SILVER_GENE_LIST_FILE
CLINCLS_SILVER_SNV_INDEL_FILE
CLINCLS_SV_CHECK_FILE
CLINCLS_SV_CHECK_MANUAL_FILE
CLINCLS_SV_SILVER_GENES_FB
CLINCLS_UNIPROT_ID_MAPPING_GZIP_FILE
CLINVAR_TABIX_DIR
DBNSFP_TABIX_DIR
DBNSFP_TABIX_POS_FIELD
DBSNP_TABIX_DIR
EXAC_COOKED_DIR
EXAC_COVERAGE_DIR
GENE_EXON_REGION_DIR
GENE_TRANSCRIPT_MATRIX
GL_APC_FLAT_FILE
GL_MSH2_FLAT_FILE
NHLBI_TABIX_DIR
THOUSAND_GENOMES_AF_DIR
TWOBIT
REFSEQ_REFFLAT
CLINCLS_MEDAL_CEREMONY_DB
