# Supplementary material for: Pediatric Cancer Variant Pathogenicity Information Exchange (PeCanPIE): a cloud-based platform for curating and classifying germline variants
Source: Genome Res. 2019 Sep;29(9):1555–65. doi: 10.1101/gr.250357.119 (PMC6724669; doi:10.1101/gr.250357.119)
Supplement: Supplemental Material [file supp_gr.250357.119_Supplemental_Code.zip › clinical-classifier/data/CNVCheck.txt]

ADD3	Del	ETV
APC	Del	colorectal;pancreatic;desmoid;hepatoblastoma;glioma;other_CNS;COSMIC
ARID1A	Del	clear_cell_ovarian_carcinoma;RCC;COSMIC
ATM	Del	T-PLL;COSMIC
AXIN1	Del	colorectal;endometrial;prostate_and_hepatocellular_carcinomas;hepatoblastoma;sporadic_medulloblastoma;COSMIC
BRCA2	Del	breast;ovarian;pancreatic;COSMIC
BTG1	Del	ETV
C11orf74	Del	ETV
CDKN2A	Del	HGG;ETV;COSMIC
CDKN2B	Del	ETV
CDKN2B-AS1	Del	ETV
CDKN2C	Del	glioma;MM;COSMIC
DDX31	Del	MB
ERG	Del	ERG
FANCA	Del	COSMIC
FANCC	Del	COSMIC
FANCD2	Del	COSMIC
FBXO11	Del	DLBCL;COSMIC
FBXW7	Del	colorectal;endometrial;T-ALL;COSMIC
FHIT	Del	ETV
GPC3	Del	COSMIC
IGLL5	Del	ETV
IKZF1	Del	ALL;DLBCL;COSMIC
KDM6A	Del	renal;oesophageal_SCC;MM;COSMIC
SMAD4	Del	colorectal;pancreatic;small_intestine;COSMIC
MAP2K4	Del	pancreatic;breast;colorectal;COSMIC
MEN1	Del	parathyroid_tumours;pancreatic_neuroendocrine_tumour;COSMIC
MIR650	Del	ETV
MLH1	Del	colorectal;endometrial;ovarian;CNS;COSMIC
MSH2	Del	colorectal;endometrial;ovarian;COSMIC
MTAP	Del	ETV
NCOA6	Del	ETV
NF1	Del	HGG;COSMIC
NF2	Del	meningioma;acoustic_neuroma;renal;COSMIC
PAX5	Del	ETV;COSMIC
PBRM1	Del	clear_cell_renal_carcinoma;breast;COSMIC
PRDM1	Del	DLBCL;COSMIC
PTEN	Del	glioma;prostate;endometrial;COSMIC
RAG1	Del	ETV
RAG2	Del	ETV
RB1	Del	retinoblastoma;sarcoma;breast;small_cell_lung_carcinoma;COSMIC
SESN1	Del	ETV
SMARCB1	Del	malignant_rhabdoid;COSMIC
STK11	Del	NSCLC;pancreatic;COSMIC
SUFU	Del	MB;medulloblastoma;COSMIC
TBL1XR1	Del	ETV
TCF4	Del	ETV
TNFAIP3	Del	marginal_zone_B-cell_lymphomas;Hodgkin_lymphoma;PMBL;COSMIC
TP53	Del	HGG
TSC1	Del	renal_cell_carcinoma;bladder_carcinoma;COSMIC
TSC2	Del	pulmonary_lymphangioleiomyomatosis_(LAM);renal_angiomyolipoma_and_head_and_neck_cancer;COSMIC
VHL	Del	renal;haemangioma;pheochromocytoma;COSMIC
VPREB1	Del	ETV
WHSC1	Del	ETV
WT1	Del	Wilms_tumour;desmoplastic_small_round_cell_tumour;COSMIC
FAM123B	Del	Wilms_tumour;COSMIC
ZNF260	Del	ETV
PDGFRA	Amp	HGG;COSMIC
EGFR	Amp	HGG;COSMIC
MYC	Amp	HGG;MB;COSMIC
MYCN	Amp	HGG;MB;COSMIC
MET	Amp	HGG
OTX2	Amp	MB
FGFR4	Amp	RHB
AKT2	Amp	ovarian;pancreatic;COSMIC
ALK	Amp	ALCL;NSCLC;neuroblastoma;COSMIC
CCNE1	Amp	serous_ovarian;COSMIC
ERBB2	Amp	breast;ovarian;other_tumour_types;NSCLC;gastric;COSMIC
JUN	Amp	sarcoma;COSMIC
LMO1	Amp	T-ALL;neuroblastoma;COSMIC
MDM2	Amp	RB;sarcoma;glioma;colorectal;other_tumour_types;COSMIC
MDM4	Amp	glioblastoma;bladder;retinoblastoma;COSMIC
MITF	Amp	melanoma;COSMIC
NKX2-1	Amp	NSCLC;COSMIC
REL	Amp	Hodgkin_lymphoma;COSMIC
SOX2	Amp	NSCLC;oesophageal_squamous_carcinoma;COSMIC
MYB	Amp	LGG
