# Supplementary material for: Pediatric Cancer Variant Pathogenicity Information Exchange (PeCanPIE): a cloud-based platform for curating and classifying germline variants
Source: Genome Res. 2019 Sep;29(9):1555–65. doi: 10.1101/gr.250357.119 (PMC6724669; doi:10.1101/gr.250357.119)
Supplement: Supplemental Material [file supp_gr.250357.119_Supplemental_Code.zip › clinical-classifier/data/CNVCheck_germline.txt]

ALK	Amp
APC	Del
BAP1	Del
BMPR1A	Del
BRAF	Amp
BRCA1	Del
BRCA2	Del
CBL	Amp
CDC73	Del
CDH1	Del
CDK4	Amp
CDKN1C	Del
CDKN2A	Del
CEBPA	Del
DICER1	Del
EPCAM	Del
FH	Del
GATA2	Amp
HRAS	Amp
KRAS	Amp
MAP2K1	Amp
MAP2K2	Amp
MAX	Del
MEN1	Del
MLH1	Del
MSH2	Del
MSH6	Del
MUTYH	Del
NF1	Del
NF2	Del
NRAS	Amp
PALB2	Del
PAX5	Del
PHOX2B	Del
PMS2	Del
PRKAR1A	Del
PTCH1	Del
PTEN	Del
PTPN11	Amp
RAF1	Amp
RB1	Del
RET	Del
RUNX1	Del
SDHA	Del
SDHAF2	Del
SDHB	Del
SDHC	Del
SDHD	Del
SHOC2	Amp
SMAD4	Del
SMARCA4	Del
SMARCB1	Del
SOS1	Amp
STK11	Del
SUFU	Del
TMEM127	Del
TP53	Del
TSC1	Del
TSC2	Del
VHL	Del
WT1	Del
