# Supplementary material for: Pediatric Cancer Variant Pathogenicity Information Exchange (PeCanPIE): a cloud-based platform for curating and classifying germline variants
Source: Genome Res. 2019 Sep;29(9):1555–65. doi: 10.1101/gr.250357.119 (PMC6724669; doi:10.1101/gr.250357.119)
Supplement: Supplemental Material [file supp_gr.250357.119_Supplemental_Code.zip › clinical-classifier/data/germline_reportable_genes.lst]

ALK
APC
BAP1
BMPR1A
BRAF
BRCA1
BRCA2
CBL
CDC73
CDH1
CDK4
CDKN1C
CDKN2A
CEBPA
DICER1
EPCAM
FH
GATA2
HRAS
KRAS
MAP2K1
MAP2K2
MAX
MEN1
MLH1
MSH2
MSH6
MUTYH
NF1
NF2
NRAS
PALB2
PAX5
PHOX2B
PMS2
PRKAR1A
PTCH1
PTEN
PTPN11
RAF1
RB1
RET
RUNX1
SDHA
SDHAF2
SDHB
SDHC
SDHD
SHOC2
SMAD4
SMARCA4
SMARCB1
SOS1
STK11
SUFU
TMEM127
TP53
TSC1
TSC2
VHL
WT1
