# Supplementary material for: Pediatric Cancer Variant Pathogenicity Information Exchange (PeCanPIE): a cloud-based platform for curating and classifying germline variants
Source: Genome Res. 2019 Sep;29(9):1555–65. doi: 10.1101/gr.250357.119 (PMC6724669; doi:10.1101/gr.250357.119)
Supplement: Supplemental Material [file supp_gr.250357.119_Supplemental_Code.zip › clinical-classifier/data/GoldGene.lst]

TP53
CDKN2A
PTEN
ASXL1
NOTCH1
FBXW7
TET2
RB1
MPL
ATM
ALK
WT1
CREBBP
MLL3
PIK3R1
PAX5
RUNX1
GATA1
SETD2
EP300
ATRX
GATA3
PHF6
BCOR
NF1
ARID1A
IKZF1
PTCH1
PBRM1
MLL2
KDM6A
KDM5C
ETV6
SUFU
SUZ12
JAK2
KRAS
BRAF
PIK3CA
IDH1
CTNNB1
NRAS
KIT
MED12
PTPN11
FLT3
EZH2
H3F3A
CBL
IL7R
SMARCA4
JAK3
MYC
JAK1
FGFR1
SH2B3
CCND2
DNM2
WHSC1
APC
NPM1
NF2
SMAD4
CEBPA
STK11
SMARCB1
SRSF2
CDH1
HNF1A
MSH6
FAM123B
NOTCH2
MLH1
TNFAIP3
TSC2
MAP2K4
CIC
CDC73
MSH2
RNF43
CYLD
TCF7L2
PRDM1
USP6
NUP98
TNFRSF14
CCND3
ZRSR2
FIP1L1
PAFAH1B2
JUN
RPL22
VHL
MEN1
BAP1
BRCA2
BRCA1
ARID2
TSC1
CDK12
DAXX
BCL9
FUBP1
TCF12
PRKAR1A
BCL10
CDKN2C
EGFR
FGFR3
HRAS
DNMT3A
MYD88
IDH2
SF3B1
GNAS
RET
FOXL2
PDGFRA
TSHR
ERBB2
GNAQ
AKT1
NFE2L2
MET
FGFR2
AXIN1
STAT3
GNA11
PPP2R1A
U2AF1
CARD11
AKAP9
TRAF7
MAP2K1
BCL2
GATA2
NTRK3
KDR
TET1
MYH11
KLF4
MYST4
ABL1
ITK
CDH11
NTRK1
BCL11A
XPO1
SETBP1
BCL6
SMO
PIM1
RAC1
RAF1
MYCN
EWSR1
CNOT3
CD79B
CCDC6
ZNF384
MYCL1
MLLT3
ACSL3
MAP2K2
MUC1
CRLF2
CD74
EZR
MGA
DEPDC5
CTCF
STAG2
USP9X
DDX3X
SCN10A
CACNA1D
EPPK1
GABRG1
HIST1H3B
NCOR1
GIGYF2
KDM2B
ASXL2
TAF1L
HCN1
SRCAP
CHD7
SCN9A
ZMYM3
PRKD1
CNTN1
TEP1
ACIN1
TET3
TBL1XR1
USP7
CSF3R
RAD21
ZFP36L2
ZBTB7A
UTY
UBA2
PHF12
EED
SSPO
SMC1A
PHIP
DHX15
TGFBR2
ROBO2
ACVR2A
COL3A1
B2M
ACVR1B
SMAD2
AKAP13
SEMA3D
SMC6
MEF2C
MSH3
DHX9
SOX9
RTTN
LRP2
UBR5
ANK2
RELN
TRRAP
ZFHX4
NEB
SPOP
ERBB3
HERC2
EPHA7
RIMS2
GRM5
PIK3C2A
WNK1
CSF1R
COL14A1
SOS1
AR
CRB1
ADCY2
PRKAA2
CACNG3
MEF2B
DIS3
KIF14
KCND3
NLRP5
TAF4B
PPP6C
SRC
