# Supplementary material for: Pediatric Cancer Variant Pathogenicity Information Exchange (PeCanPIE): a cloud-based platform for curating and classifying germline variants
Source: Genome Res. 2019 Sep;29(9):1555–65. doi: 10.1101/gr.250357.119 (PMC6724669; doi:10.1101/gr.250357.119)
Supplement: Supplemental Material [file supp_gr.250357.119_Supplemental_Code.zip › clinical-classifier/data/README.txt]

svn for some of the data files / gene lists used by the clinical
classifier.  This is intended to capture the history of various
additions and edits as they are made.

-Michael Edmonson 1/5/2015


file                           parameter        initial ci version
=======================        =============    ==================
SVCheck.txt		       -sv		SVCheck.txt.2014_04_11.txt
SVCheck_manual.txt             -sv-manual	SVCheck_manual_2014_06_02.txt
CNVCheck.txt		       -cnv		CNVCheck.txt.2014_04_09
GoldGene.lst		       -gold		GoldGene.lst
