# Supplementary material for: Pediatric Cancer Variant Pathogenicity Information Exchange (PeCanPIE): a cloud-based platform for curating and classifying germline variants
Source: Genome Res. 2019 Sep;29(9):1555–65. doi: 10.1101/gr.250357.119 (PMC6724669; doi:10.1101/gr.250357.119)
Supplement: Supplemental Material [file supp_gr.250357.119_Supplemental_Code.zip › clinical-classifier/data/SVCheck.txt]

BCR	ABL1	Leukemia;MolPath;COSMIC
BRAF		LGG;COSMIC
BTG1		ETV;COSMIC
C11orf95	MAML2	EPD;COSMIC
CBFA2T3	GLIS2	M7;COSMIC
CBFB	MYH11	Acute Leukemia/Lymphoma;MolPath;COSMIC
CBL		CBF;COSMIC
ETV6	NTRK3	Solid Tumor;MolPath;COSMIC
ETV6	RUNX1	Leukemia;MolPath;COSMIC
EWSR1	ERG	Solid Tumor;MolPath;COSMIC
EWSR1	FLI1	Solid Tumor;MolPath;COSMIC
EWSR1	WT1	Solid Tumor;MolPath;COSMIC
FGFR1		LGG;COSMIC
FHIT		ETV;COSMIC
KIAA1549	BRAF	Solid Tumor;MolPath;COSMIC
KMT2A	ABI1	Leukemia;COSMIC
KMT2A	ABI2	Leukemia;COSMIC
KMT2A	ACACA	Leukemia;COSMIC
KMT2A	ACER1	Leukemia;COSMIC
KMT2A	ACTN4	Leukemia;COSMIC
KMT2A	MLLT11	Leukemia;COSMIC
KMT2A	AFF1	Leukemia;COSMIC
KMT2A	AFF1	Leukemia;MolPath;COSMIC
KMT2A	AFF3	Leukemia;COSMIC
KMT2A	AFF4	Leukemia;COSMIC
KMT2A	AKAP13	Leukemia;COSMIC
KMT2A	AP2A2	Leukemia;COSMIC
KMT2A	ARHGAP26	Leukemia;COSMIC
KMT2A	ARHGEF12	Leukemia;COSMIC
KMT2A	ARHGEF17	Leukemia;COSMIC
KMT2A	BCL9L	Leukemia;COSMIC
KMT2A	BTBD18	Leukemia;COSMIC
KMT2A	BUD13	Leukemia;COSMIC
KMT2A	C2CD3	Leukemia;COSMIC
KMT2A	CASC5	Leukemia;COSMIC
KMT2A	CASP8AP2	Leukemia;COSMIC
KMT2A	CBL	Leukemia;COSMIC
KMT2A	CEP164	Leukemia;COSMIC
KMT2A	CEP170B	Leukemia;COSMIC
KMT2A	CREBBP	Leukemia;COSMIC
KMT2A	CT45A2	Leukemia;COSMIC
KMT2A	DAB2IP	Leukemia;COSMIC
KMT2A	DCP1A	Leukemia;COSMIC
KMT2A	DCPS	Leukemia;COSMIC
KMT2A	EEFSEC	Leukemia;COSMIC
KMT2A	ELL	Acute Leukemia/Lymphoma;MolPath;COSMIC
KMT2A	ELL	Leukemia;MolPath;COSMIC
KMT2A	MLLT1	Leukemia;COSMIC
KMT2A	EP300	Leukemia;COSMIC
KMT2A	EPS15	Leukemia;COSMIC
KMT2A	FLNA	Leukemia;COSMIC
KMT2A	FNBP1	Leukemia;COSMIC
KMT2A	FOXO3	Leukemia;COSMIC
KMT2A	FOXO4	Leukemia;COSMIC
KMT2A	FRYL	Leukemia;COSMIC
KMT2A	GAS7	Leukemia;COSMIC
KMT2A	GMPS	Leukemia;COSMIC
KMT2A	GPHN	Leukemia;COSMIC
KMT2A	KIAA1524	Leukemia;COSMIC
KMT2A	LAMC3	Leukemia;COSMIC
KMT2A	ARHGEF12	Leukemia;COSMIC
KMT2A	LASP1	Leukemia;COSMIC
KMT2A	LPP	Leukemia;COSMIC
KMT2A	MAML2	Leukemia;COSMIC
KMT2A	MAPRE1	Leukemia;COSMIC
KMT2A	ME2	Leukemia;COSMIC
KMT2A	MLLT10	Leukemia;MolPath;COSMIC
KMT2A	MLLT11	Leukemia;MolPath;COSMIC
KMT2A	MLLT1	Leukemia;COSMIC
KMT2A	MLLT3	Acute Leukemia/Lymphoma;MolPath;COSMIC
KMT2A	MLLT3	Leukemia;COSMIC
KMT2A	MLLT4	Leukemia;MolPath;COSMIC
KMT2A	MLLT6	Leukemia;COSMIC
KMT2A	MYH11	Leukemia;COSMIC
KMT2A	MYO1F	Leukemia;COSMIC
KMT2A	NCKIPSD	Leukemia;COSMIC
KMT2A	NEBL	Leukemia;COSMIC
KMT2A	NRIP3	Leukemia;COSMIC
KMT2A	PDS5A	Leukemia;COSMIC
KMT2A	PICALM	Leukemia;COSMIC
KMT2A	PRPF19	Leukemia;COSMIC
KMT2A	RUNDC3B	Leukemia;COSMIC
KMT2A	SACM1L	Leukemia;COSMIC
KMT2A	SARNP	Leukemia;COSMIC
KMT2A	SEPT11	Leukemia;COSMIC
KMT2A	SEPT2	Leukemia;COSMIC
KMT2A	SEPT5	Leukemia;COSMIC
KMT2A	SEPT6	Leukemia;COSMIC
KMT2A	SEPT9	Leukemia;COSMIC
KMT2A	SH3GL1	Leukemia;COSMIC
KMT2A	SMAP1	Leukemia;COSMIC
KMT2A	SORBS2	Leukemia;COSMIC
KMT2A	TET1	Leukemia;COSMIC
KMT2A	TNRC18	Leukemia;COSMIC
KMT2A	TOP3A	Leukemia;COSMIC
KMT2A	VAV1	Leukemia;COSMIC
KMT2A	ZFYVE19	Leukemia;COSMIC
MYB		LGG;COSMIC
NTRK1		HGG;COSMIC
NTRK3		LGG;HGG;COSMIC
NUP98	KDM5A	M7;COSMIC
PAX3	FOXO1	Solid Tumor;MolPath;COSMIC
PAX3		RHB;COSMIC
PAX5		ETV;COSMIC
PAX7	FOXO1	Solid Tumor;MolPath;COSMIC
PAX7		RHB;COSMIC
PDGFRA		HGG;COSMIC
PML	RARA	Acute Leukemia/Lymphoma;MolPath;COSMIC
RAF1		LGG;COSMIC
RBM15	MKL1	Acute Leukemia/Lymphoma;MolPath;COSMIC
RUNX1	RUNX1T1	Acute Leukemia/Lymphoma;MolPath;COSMIC
SS18	SSX2	Solid Tumor;MolPath;COSMIC
TCF3	HLF	E2A;COSMIC
TCF3	PBX1	Acute Leukemia/Lymphoma;MolPath;COSMIC
TCF3	PBX1	E2A;COSMIC
WHSC1		ETV;COSMIC
ABL2		AML;COSMIC
ACSL3		prostate;COSMIC
CASC5		AML;COSMIC
NCKIPSD		ALL;COSMIC
AFF4		ALL;COSMIC
AKAP9		papillary_thyroid;COSMIC
ALDH2		leiomyoma;COSMIC
ALK		ALCL;__NSCLC;__neuroblastoma;COSMIC
RNF213		ALCL;COSMIC
RHOH		NHL;COSMIC
ARNT		AML;COSMIC
ASPSCR1		alveolar_soft_part_sarcoma;COSMIC
ATF1		malignant_melanoma_of_soft_parts;__angiomatoid_fibrous_histiocytoma;COSMIC
ATIC		ALCL;COSMIC
BCL10		MALT;COSMIC
BCL11A		B-CLL;COSMIC
BCL11B		T-ALL;COSMIC
BCL2		NHL;__CLL;COSMIC
BCL3		CLL;COSMIC
BCL6		CLL;COSMIC
BCL6		NHL;__CLL;COSMIC
BCL7A		BNHL;COSMIC
BCL9		B-ALL;COSMIC
BCOR		retinoblastoma;__AML;__APL_(translocation);COSMIC
BIRC3		MALT;COSMIC
BRD3		lethal_midline_carcinoma_of_young_people;COSMIC
BRD4		lethal_midline_carcinoma_of_young_people;COSMIC
HMGN2P46		prostate;COSMIC
NUTM1		lethal_midline_carcinoma;COSMIC
RMI2		PMBL;__Hodgkin_lymphoma;COSMIC
C2orf44		NSCLC;COSMIC
CAMTA1		epithelioid_haemangioendothelioma;COSMIC
CANT1		prostate;COSMIC
CARS		ALCL;COSMIC
RUNX1T1		AML;COSMIC
CCDC6		NSCLC;COSMIC
CCNB1IP1		leiomyoma;COSMIC
CCND1		CLL;__B-ALL;__breast;COSMIC
CCND2		NHL;_CLL;COSMIC
CCND3		MM;COSMIC
PDCD1LG2		PMBL;__Hodgkin_lymphoma;COSMIC
CD274		PMBL;__Hodgkin_lymphoma;COSMIC
CD74		NSCLC;COSMIC
CDH11		aneurysmal_bone_cyst;COSMIC
CDK6		ALL;COSMIC
CDX2		AML;COSMIC
CNTRL		MPD;__NHL;COSMIC
CHCHD7		salivary_gland_adenoma;COSMIC
CHIC2		AML;COSMIC
CHN1		extraskeletal_myxoid_chondrosarcoma;COSMIC
CIC		oligodendroglioma;__soft_tissue_sarcoma;COSMIC
CIITA		PMBL;__Hodgkin_lymphoma;COSMIC
CLTC		ALCL;__renal;COSMIC
CLTCL1		ALCL;COSMIC
ACKR3		lipoma;COSMIC
COL1A1		dermatofibrosarcoma_protuberans;__aneurysmal_bone_cyst;COSMIC
COX6C		uterine_leiomyoma;COSMIC
CREB1		clear_cell_sarcoma;__angiomatoid_fibrous_histiocytoma;COSMIC
CREB3L1		myxofibrosarcoma;COSMIC
CREB3L2		fibromyxoid_sarcoma;COSMIC
CRLF2		B-ALL;__Downs_associated_ALL;COSMIC
CRTC3		salivary_gland_mucoepidermoid;COSMIC
CTNNB1		colorectal;__ovarian;___hepatoblastoma;__pleomorphic_salivary_gland_adenoma;__other_tumour_types;COSMIC
CCDC6		papillary_thyroid;__CML;COSMIC
DDIT3		liposarcoma;COSMIC
DDX10		AML*;COSMIC
DDX5		prostate;COSMIC
DDX6		B-NHL;COSMIC
DEK		AML;COSMIC
DUX4		soft_tissue_sarcoma;COSMIC
EBF1		lipoma;COSMIC
EIF4A2		NHL;COSMIC
ELF4		AML;COSMIC
ELK4		prostate;COSMIC
ERC1		papillary_thyroid;COSMIC
ELN		B-ALL;COSMIC
EML4		NSCLC;COSMIC
ETV1		Ewing_sarcoma;__prostate;COSMIC
ETV4		Ewing_sarcoma;__prostate_carcinoma;COSMIC
ETV5		prostate;COSMIC
MECOM		AML;__CML;COSMIC
EZR		NSCLC;COSMIC
ACSL6		AML;__AEL;COSMIC
NUTM2A		endometrial_stromal_sarcoma;COSMIC
NUTM2B		endometrial_stromal_sarcoma;COSMIC
FCGR2B		ALL;COSMIC
FEV		Ewing_sarcoma;COSMIC
FGFR1OP		MPD;__NHL;COSMIC
FGFR3		bladder;__MM;__T-cell_lymphoma;COSMIC
FIP1L1		idiopathic_hypereosinophilic_syndrome;COSMIC
C15orf65		PMBL;__Hodgkin_lymphoma;COSMIC
FOXO1		alveolar_rhabdomyosarcoma;COSMIC
FOXO3		AL;COSMIC
FOXP1		ALL;COSMIC
FSTL3		B-CLL;COSMIC
FUS		liposarcoma;__AML;__Ewing_sarcoma;__angiomatoid_fibrous_histiocytoma;__fibromyxoid_sarcoma;COSMIC
KDSR		B-NHL;COSMIC
GOLGA5		papillary_thyroid;COSMIC
GPC3		;COSMIC
ARHGAP26		AML;__MDS;COSMIC
SPECC1		JMML;COSMIC
CLP1		AML;COSMIC
HERPUD1		prostate;COSMIC
HEY1		mesenchymal_chondrosarcoma;COSMIC
HIP1		CMML;COSMIC
HIST1H4I		NHL;COSMIC
MNX1		AML;COSMIC
HMGA1		microfollicular_thyroid_adenoma;__various_benign_mesenchymal_tumours;COSMIC
HMGA2		lipoma;__leiomyoma;__pleomorphic_salivary_gland_adenoma;COSMIC
HNRNPA2B1		prostate;COSMIC
HOOK3		papillary_thyroid;COSMIC
HOXA11		CML;COSMIC
HOXA13		AML;COSMIC
HOXA9		AML*;COSMIC
HOXC11		AML;COSMIC
HOXC13		AML;COSMIC
HOXD11		AML;COSMIC
HOXD13		AML*;COSMIC
HSP90AA1		NHL;COSMIC
HSP90AB1		NHL;COSMIC
IGH@		MM;__Burkitt_lymphoma;__NHL;__CLL;__B-ALL;__MALT;__MLCLS;COSMIC
IGK@		Burkitt_lymphoma;__B-NHL;COSMIC
IGL@		Burkitt_lymphoma;COSMIC
IKZF1		ALL;__DLBCL;COSMIC
IL2		intestinal_T-cell_lymphoma;COSMIC
IL21R		NHL;COSMIC
IRF4		MM;COSMIC
FCRL4		B-NHL;COSMIC
ITK		peripheral_T-cell_lymphoma;COSMIC
JAK2		ALL;__AML;__MPD;___CML;COSMIC
JAZF1		endometrial_stromal_tumour;COSMIC
KIF5B		NSCLC;COSMIC
KLK2		prostate;COSMIC
KTN1		papillary_thyroid;COSMIC
AFF3		ALL;__T-ALL;COSMIC
LCK		T-ALL;COSMIC
LCP1		NHL;COSMIC
TET1		AML;COSMIC
LHFP		lipoma;COSMIC
LIFR		salivary_adenoma;COSMIC
LMO1		T-ALL;__neuroblastoma;COSMIC
LMO2		T-ALL;COSMIC
LRIG3		NSCLC;COSMIC
LYL1		T-ALL;COSMIC
MAF		MM;COSMIC
MAFB		MM;COSMIC
MALT1		MALT;COSMIC
MECOM		MDS;__AML;COSMIC
MDS2		MDS;COSMIC
CRTC1		salivary_gland_mucoepidermoid;COSMIC
MLF1		AML;COSMIC
AFF1		AL;COSMIC
FOXO4		AL;COSMIC
MN1		AML;__meningioma;COSMIC
SEPT9		AML*;COSMIC
MSI2		CML;COSMIC
MSN		ALCL;COSMIC
MTCP1		T_cell_prolymphocytic_leukaemia;COSMIC
MUC1		B-NHL;COSMIC
MYC		Burkitt_lymphoma;__amplified_in_other_cancers;__B-CLL;COSMIC
MYH9		ALCL;COSMIC
KAT6B		AML;COSMIC
NACA		NHL;COSMIC
NCOA1		alveolar_rhabdomyosarcoma;COSMIC
NCOA2		AML;__chondrosarcoma;COSMIC
NCOA4		papillary_thyroid;COSMIC
NDRG1		prostate;COSMIC
NFIB		adenoid_cystic_carcinoma;__lipoma;COSMIC
NFKB2		B-NHL;COSMIC
NIN		MPD;COSMIC
NONO		papillary_renal;COSMIC
NOTCH1		T-ALL;COSMIC
NPM1		NHL;__APL;__AML;COSMIC
NR4A3		extraskeletal_myxoid_chondrosarcoma;COSMIC
NSD1		AML;COSMIC
NUMA1		APL;COSMIC
NUP214		AML;__T-ALL;COSMIC
OLIG2		T-ALL;COSMIC
OMD		aneurysmal_bone_cyst;COSMIC
P2RY8		B-ALL;__Down_syndrome_associated_ALL;COSMIC
PAFAH1B2		MLCLS;COSMIC
PAX8		follicular_thyroid;COSMIC
PCM1		papillary_thyroid;__CML;__MPD;COSMIC
PCSK7		MLCLS;COSMIC
PDE4DIP		MPD;COSMIC
PDGFB		DFSP;COSMIC
PDGFRB		MPD;__AML;__CMML;__CML;COSMIC
PER1		AML;__CMML;COSMIC
PIM1		NHL;COSMIC
PLAG1		salivary_adenoma;COSMIC
PRRX1		AML;COSMIC
SEPT5		AML;COSMIC
POU2AF1		NHL;COSMIC
POU5F1		sarcoma;COSMIC
PPARG		follicular_thyroid;COSMIC
PRCC		papillary_renal;COSMIC
PRDM16		MDS;__AML;COSMIC
PRKAR1A		papillary_thyroid;COSMIC
MALAT1		renal_cell_carcinoma_(childhood_epithelioid);COSMIC
PSIP1		AML;COSMIC
RABEP1		CMML;COSMIC
RAD51B		lipoma;__uterine_leiomyoma;COSMIC
RALGDS		PMBL;__Hodgkin_lymphoma;;COSMIC
RANBP17		ALL;COSMIC
RAP1GDS1		T-ALL;COSMIC
RET		medullary_thyroid;__papillary_thyroid;__pheochromocytoma;__NSCLC;COSMIC
ROS1		glioblastoma;__NSCLC;COSMIC
RPL22		AML;__CML;COSMIC
RPN1		AML;COSMIC
SNX29		PMBL;__Hodgkin_lymphoma;COSMIC
KAT6A		AML;COSMIC
SDC4		NSCLC;COSMIC
SEPT6		AML;COSMIC
SET		AML;COSMIC
SFPQ		papillary_renal;COSMIC
SRSF3		follicular_lymphoma;COSMIC
STIL		T-ALL;COSMIC
SLC34A2		NSCLC;COSMIC
SLC45A3		prostate;COSMIC
SRGAP3		pilocytic_astrocytoma;COSMIC
SS18L1		synovial_sarcoma;COSMIC
ABI1		AML;COSMIC
SSX1		synovial_sarcoma;COSMIC
SSX2		synovial_sarcoma;COSMIC
SSX4		synovial_sarcoma;COSMIC
STL		B-ALL;COSMIC
SUZ12		endometrial_stromal_tumour;COSMIC
SYK		MDS;__peripheral_T-cell_lymphoma;COSMIC
TAF15		extraskeletal_myxoid_chondrosarcoma;__ALL;COSMIC
TAL1		lymphoblastic_leukaemia/biphasic;COSMIC
TAL2		T-ALL;COSMIC
TCEA1		salivary_adenoma;COSMIC
TCF12		extraskeletal_myxoid_chondrosarcoma;COSMIC
TCF7L2		colorectal;COSMIC
TCL1A		T-CLL;COSMIC
TCL6		T-ALL;COSMIC
TFE3		papillary_renal;__alveolar_soft_part_sarcoma;__renal;COSMIC
TFEB		renal_cell_carcinoma_(childhood_epithelioid);COSMIC
TFG		papillary_thyroid;__ALCL;__NSCLC;COSMIC
TFPT		pre-B_ALL;COSMIC
TFRC		NHL;COSMIC
THRAP3		aneurysmal_bone_cyst;COSMIC
TRIM24		APL;COSMIC
TLX1		T-ALL;COSMIC
TLX3		T-ALL;COSMIC
TMPRSS2		prostate;COSMIC
TNFRSF17		intestinal_T-cell_lymphoma;COSMIC
TOP1		AML*;COSMIC
TPM3		papillary_thyroid;__ALCL;__NSCLC;COSMIC
TPM4		ALCL;COSMIC
TPR		papillary_thyroid;COSMIC
TRA@		T-ALL;COSMIC
TRB@		T-ALL;COSMIC
TRD@		T-cell_leukaemia;COSMIC
TRIM27		papillary_thyroid;COSMIC
TRIM33		papillary_thyroid;COSMIC
TRIP11		AML;COSMIC
TTL		ALL;COSMIC
USP6		aneurysmal_bone_cyst;COSMIC
VTI1A		colorectal;COSMIC
WHSC1L1		AML;COSMIC
WIF1		pleomorphic_salivary_gland_adenoma;COSMIC
WWTR1		epithelioid_haemangioendothelioma;COSMIC
YWHAE		edometrial_stromal_sarcoma;COSMIC
ZBTB16		APL;COSMIC
ZMYM2		MPD;__NHL;COSMIC
PATZ1		Ewing_sarcoma;COSMIC
ZNF331		follicular_thyroid_adenoma;COSMIC
ZNF384		ALL;COSMIC
ZNF521		ALL;COSMIC
CNBP		aneurysmal_bone_cyst;COSMIC
