# Supplementary material for: Pediatric Cancer Variant Pathogenicity Information Exchange (PeCanPIE): a cloud-based platform for curating and classifying germline variants
Source: Genome Res. 2019 Sep;29(9):1555–65. doi: 10.1101/gr.250357.119 (PMC6724669; doi:10.1101/gr.250357.119)
Supplement: Supplemental Material [file supp_gr.250357.119_Supplemental_Code.zip › clinical-classifier/data/SVCheck_manual.txt]

pair1	pair2	contact	date
FLT3		Matt Parker	10/2/2013
CDKN2A		Matt Parker	10/2/2013
CDKN2B-AS1		Matt Parker	11/13/2013
ALK	NPM1	Matt Parker	12/12/2013
NUP214	DEK	Jinghui Zhang	5/20/2014
C11orf95	RELA	Jinghui Zhang	5/20/2014
SS18	SSX1	Zhaojie Zhang	5/22/2014
SS18	SSX4	Zhaojie Zhang	5/22/2014
ASPSCR1	TFE3	Jinghui Zhang	6/2/2014
EWSR1	FLI1	Sheila Shurtleff	1/8/2015
EWSR1	ERG	Sheila Shurtleff	1/8/2015
EWSR1	FEV	Sheila Shurtleff	1/8/2015
EWSR1	ETV1	Sheila Shurtleff	1/8/2015
EWSR1	E1AF	Sheila Shurtleff	1/8/2015
EWSR1	WT1	Sheila Shurtleff	1/8/2015
PAX3	FOXO1	Sheila Shurtleff	1/8/2015
PAX7	FOXO1	Sheila Shurtleff	1/8/2015
ASPL	TFE3	Sheila Shurtleff	1/8/2015
COL1A1	PDGFB	Sheila Shurtleff	1/8/2015
EWSR1	ATF1	Sheila Shurtleff	1/8/2015
ETV6	NTRK3	Sheila Shurtleff	1/8/2015
SS18	SSX1	Sheila Shurtleff	1/8/2015
SS18	SSX2	Sheila Shurtleff	1/8/2015
SS18	SSX4	Sheila Shurtleff	1/8/2015
EWSR1	CHN	Sheila Shurtleff	1/8/2015
EWSR1	CHOP	Sheila Shurtleff	1/8/2015
TLS	CHOP	Sheila Shurtleff	1/8/2015
EWSR1	CHOP	Sheila Shurtleff	1/8/2015
KIAA1549	BRAF	Sheila Shurtleff	1/8/2015
EAP	RUNX1	Sheila Shurtleff	1/8/2015
MDS1	RUNX1	Sheila Shurtleff	1/8/2015
EVI	RUNX1	Sheila Shurtleff	1/8/2015
RUNX1	RUNX1T1	Sheila Shurtleff	1/8/2015
CBFB	MYH11	Sheila Shurtleff	1/8/2015
MTG16	RUNX1	Sheila Shurtleff	1/8/2015
NPM1	RARA	Sheila Shurtleff	1/8/2015
PLZF	RARA	Sheila Shurtleff	1/8/2015
PML	RARA	Sheila Shurtleff	1/8/2015
EVI1		Sheila Shurtleff	1/8/2015
MDS1	ETV6	Sheila Shurtleff	1/8/2015
EVI1	ETV6	Sheila Shurtleff	1/8/2015
MEL1		Sheila Shurtleff	1/8/2015
DEK	NUP214	Sheila Shurtleff	1/8/2015
NUP98		Sheila Shurtleff	1/8/2015
OTT	MAL	Sheila Shurtleff	1/8/2015
MOZ	TIF2	Sheila Shurtleff	1/8/2015
MOZ	CBP	Sheila Shurtleff	1/8/2015
MOZ	P300	Sheila Shurtleff	1/8/2015
MORF	CBP	Sheila Shurtleff	1/8/2015
FUS	ERG	Sheila Shurtleff	1/8/2015
ETV6		Sheila Shurtleff	1/8/2015
NPM1	MLF1	Sheila Shurtleff	1/8/2015
PICALM	AF10	Sheila Shurtleff	1/8/2015
ETV6	RUNX1	Sheila Shurtleff	1/8/2015
TCF3	PBX1	Sheila Shurtleff	1/8/2015
BCR	ABL1	Sheila Shurtleff	1/8/2015
MLL	AFF1	Sheila Shurtleff	1/8/2015
MYC		Sheila Shurtleff	1/8/2015
STIL	TAL1	Sheila Shurtleff	1/8/2015
P2RY8	CRLF2	Sheila Shurtleff	1/8/2015
PAX5	IGH	Sheila Shurtleff	1/8/2015
API2	MALT1	Sheila Shurtleff	1/8/2015
BCL10	IGH	Sheila Shurtleff	1/8/2015
IGH	MALT1	Sheila Shurtleff	1/8/2015
IGH	BCL2	Sheila Shurtleff	1/8/2015
CCND1	IGH	Sheila Shurtleff	1/8/2015
BCL6		Sheila Shurtleff	1/8/2015
IGH	BCL2	Sheila Shurtleff	1/8/2015
MYC	IGH	Sheila Shurtleff	1/8/2015
IGL	MYC	Sheila Shurtleff	1/8/2015
IGK	MYC	Sheila Shurtleff	1/8/2015
MYC	IGH	Sheila Shurtleff	1/8/2015
IGH		Sheila Shurtleff	1/8/2015
FGFR1OP	FGFR1	Sheila Shurtleff	1/8/2015
CEP110	FGFR1	Sheila Shurtleff	1/8/2015
ZNF198	FGFR1	Sheila Shurtleff	1/8/2015
BCR	FGFR1	Sheila Shurtleff	1/8/2015
HIP1	PDGFRB	Sheila Shurtleff	1/8/2015
CCDC6	PDGFRB	Sheila Shurtleff	1/8/2015
ETV6	PDGFRB	Sheila Shurtleff	1/8/2015
CEV14	PDGFRB	Sheila Shurtleff	1/8/2015
NIN	PDGFRB	Sheila Shurtleff	1/8/2015
RABEP1	PDGFRB	Sheila Shurtleff	1/8/2015
SPECC1	PDGFRB	Sheila Shurtleff	1/8/2015
PDE4DIP	PDGFRB	Sheila Shurtleff	1/8/2015
FIP1L1	PDGFRA	Sheila Shurtleff	1/8/2015
