# Supplementary material for: Pediatric Cancer Variant Pathogenicity Information Exchange (PeCanPIE): a cloud-based platform for curating and classifying germline variants
Source: Genome Res. 2019 Sep;29(9):1555–65. doi: 10.1101/gr.250357.119 (PMC6724669; doi:10.1101/gr.250357.119)
Supplement: Supplemental Material [file supp_gr.250357.119_Supplemental_Code.zip › clinical-classifier/data/SV_genes_patched_to_GENE_EXON_REGION.txt]

ABI1
ABI2
ABL1
ABL2
ACACA
ACER1
CXCR7
ACSL3
ACSL6
ACTN4
MLLT10
AFF1
AFF3
AFF4
AKAP13
AKAP9
ALDH2
ALK
AP2A2
BIRC3
ARHGAP26
ARHGEF12
ARHGEF17
ARNT
ASPSCR1
ASPSCR1
ATF1
ATIC
BCL10
BCL11A
BCL11B
BCL2
BCL3
BCL6
BCL7A
BCL9
BCL9L
BCOR
BCR
BIRC3
BRAF
BRD3
BRD4
BTBD18
BTG1
BUD13
C11orf95
C15orf65
C2CD3
C2orf44
CAMTA1
CANT1
CARS
CASC5
CASP8AP2
CBFA2T3
CBFB
CBL
OPN1LW
CCDC6
CCNB1IP1
CCND1
CCND2
CCND3
CD274
CD74
CDH11
CDK6
CDKN2A
CDKN2B-AS1
CDX2
CEP110
CEP164
KIAA0284
TRIP11
CHCHD7
CHIC2
CHN1
CHN1
DDIT3
CIC
CIITA
CLP1
CLTC
CLTCL1
CNBP
CEP110
COL1A1
COX6C
CREB1
CREB3L1
CREB3L2
CREBBP
CRLF2
CRTC1
CRTC3
CT45A2
CTNNB1
DAB2IP
DCP1A
DCPS
DDIT3
DDX10
DDX5
DDX6
DEK
DUX4
ETV4
RPL22
EBF1
EEFSEC
EIF4A2
ELF4
ELK4
ELL
ELN
EML4
EP300
EPS15
ERC1
ERG
ETV1
ETV4
ETV5
ETV6
WLS
MECOM
EWSR1
EZR
FCGR2B
FCRL4
FEV
FGFR1
FGFR1OP
FGFR3
FHIT
FIP1L1
FLI1
FLNA
FLT3
FNBP1
FOXO1
FOXO3
FOXO4
FOXP1
FRYL
FSTL3
FUS
GAS7
GLIS2
GMPS
GOLGA5
GPC3
GPHN
HERPUD1
HEY1
HIP1
HIST1H4I
HLF
HMGA1
HMGA2
HMGN2P46
HNRNPA2B1
HOOK3
HOXA11
HOXA13
HOXA9
HOXC11
HOXC13
HOXD11
HOXD13
HSP90AA1
HSP90AB1
IGH
IGH@
IGK
IGK@
IGL
IGL@
IKZF1
IL2
IL21R
IRF4
ITK
JAK2
JAZF1
MYST3
MYST4
KDM5A
KDSR
KIAA1524
KIAA1549
KIF5B
KLK2
MLL
KTN1
LAMC3
LASP1
LCK
LCP1
LHFP
LIFR
LMO1
LMO2
LPP
LRIG3
LYL1
MAF
MAFB
MAL
MALAT1
MALT1
MAML2
MAPRE1
MECOM
MDS2
ME2
MECOM
PRDM16
MKL1
MLF1
MLL
MLLT1
MLLT10
MLLT11
MLLT3
MLLT4
MLLT6
MN1
MNX1
MYST4
MYST3
MSI2
MSN
MTCP1
CBFA2T3
MUC1
MYB
MYC
MYH11
MYH9
MYO1F
NACA
NCKIPSD
NCOA1
NCOA2
NCOA4
NDRG1
NEBL
NFIB
NFKB2
NIN
NONO
NOTCH1
NPM1
NR4A3
NRIP3
NSD1
NTRK1
NTRK3
NUMA1
NUP214
NUP98
C15orf55
FAM22A
NUTM2B
OLIG2
OMD
RBM15
P2RY8
EP300
PAFAH1B2
PATZ1
PAX3
PAX5
PAX7
PAX8
PBX1
PCM1
PCSK7
PDCD1LG2
PDE4DIP
PDGFB
PDGFRA
PDGFRB
PDS5A
PER1
PICALM
PIM1
PLAG1
ZBTB16
PML
POU2AF1
POU5F1
PPARG
PRCC
PRDM16
PRKAR1A
PRPF19
PRRX1
PSIP1
RABEP1
RAD51L1
RAF1
RALGDS
RANBP17
RAP1GDS1
RARA
RBM15
RELA
RET
RHOH
C16orf75
RNF213
ROS1
RPL22
RPN1
RUNDC3B
RUNX1
RUNX1T1
SACM1L
SARNP
SDC4
SEPT11
SEPT2
SEPT5
SEPT6
SEPT9
SET
SFPQ
SH3GL1
SLC34A2
SLC45A3
SMAP1
SNX29
SORBS2
SPECC1
SRGAP3
SRSF3
SS18
SS18L1
SS18L2
SSX1
SSX2
SSX2B
SSX2IP
SSX3
SSX4
SSX4B
SSX5
SSX6
SSX7
SSX8
SSX9
STIL
STL
SUZ12
SYK
TAF15
TAL1
TAL2
TCEA1
TCF12
TCF3
TCF7L2
TCL1A
TCL6
TET1
TFE3
TFEB
TFG
TFPT
TFRC
THRAP3
NCOA2
FUS
TLX1
TLX3
TMPRSS2
TNFRSF17
TNRC18
TOP1
TOP3A
TPM3
TPM4
TPR
TRA@
TRB@
TRD@
TRIM24
TRIM27
TRIM33
TRIP11
TTL
USP6
VAV1
VTI1A
WHSC1
WHSC1L1
WIF1
WT1
WWTR1
YWHAE
ZBTB16
ZFYVE19
ZMYM2
ZMYM2
ZNF331
ZNF384
ZNF521
