# Supplementary material for: Pediatric Cancer Variant Pathogenicity Information Exchange (PeCanPIE): a cloud-based platform for curating and classifying germline variants
Source: Genome Res. 2019 Sep;29(9):1555–65. doi: 10.1101/gr.250357.119 (PMC6724669; doi:10.1101/gr.250357.119)
Supplement: Supplemental Material [file supp_gr.250357.119_Supplemental_Code.zip › clinical-classifier/data/disease_gene_lists/ACMG_minimal_incidental.txt]

LMNA
APC
BRCA1
BRCA2
MEN1
MLH1
MSH2
MSH6
MUTYH
NF2
PMS2
PTEN
RB1
RET
SDHAF2
SDHB
SDHC
SDHD
STK11
TP53
TSC1
TSC2
WT1
VHL
ACTC1
DSC2
DSG2
DSP
GLA
MYBPC3
MYH7
MYL2
MYL3
PKP2
PRKAG2
RYR2
SCN5A
TMEM43
TNNI3
TNNT2
TPM1
ACTA2
APOB
CACNA1S
COL3A1
FBN1
KCNH2
KCNQ1
LDLR
MYH11
MYLK
PCSK9
RYR1
SMAD3
TGFBR1
TGFBR2
