# Supplementary material for: Pediatric Cancer Variant Pathogenicity Information Exchange (PeCanPIE): a cloud-based platform for curating and classifying germline variants
Source: Genome Res. 2019 Sep;29(9):1555–65. doi: 10.1101/gr.250357.119 (PMC6724669; doi:10.1101/gr.250357.119)
Supplement: Supplemental Material [file supp_gr.250357.119_Supplemental_Code.zip › clinical-classifier/data/disease_gene_lists/als.txt]

SQSTM1
ATL1
CHMP2B
CYP7B1
FA2H
GBA2
GRN
HNRNPA1
KIF5A
L1CAM
MAPT
MATR3
OPTN
PFN1
PLP1
PLP2
PNPLA6
REEP1
SOD1
SPAST
SPG11
SPG7
TARDBP
TBK1
UBQLN2
VCP
ALS2
ANG
ARHGEF28
ATXN2
BCL11B
BCL6
C9orf72
CDH13
CDH22
CHCHD10
CHGB
CNTN6
CRIM1
CRYM
CX3CR1
DAO
DCTN1
DIAPH3
DOC2B
ERBB4
EWSR1
FEZF2
FIG4
FUS
GLE1
GRB14
LMNB1
LUM
NEFH
NETO1
NIPA1
OMA1
PARK7
PCP4
PLEKHG5
RAMP3
RNASE2
SETX
SIGMAR1
SOX5
SS18L1
SYNE
SYT9
TAF15
TRPM7
TUBA4A
VAPB
