# Supplementary material for: Pediatric Cancer Variant Pathogenicity Information Exchange (PeCanPIE): a cloud-based platform for curating and classifying germline variants
Source: Genome Res. 2019 Sep;29(9):1555–65. doi: 10.1101/gr.250357.119 (PMC6724669; doi:10.1101/gr.250357.119)
Supplement: Supplemental Material [file supp_gr.250357.119_Supplemental_Code.zip › clinical-classifier/data/disease_gene_lists/ambry_expanded_incidental.txt]

LMNA
APC
BRCA1
BRCA2
MEN1
MLH1
MSH2
MSH6
MUTYH
NF2
PMS2
PTEN
RB1
RET
SDHAF2
SDHB
SDHC
SDHD
STK11
TP53
TSC1
TSC2
WT1
SBDS
HBB
EPAS1
HAX1
JAK2
CXCR4
LYST
MYH9
WAS
ADA
AIRE
ALK
AP3B1
ATM
AXIN2
BAP1
BLM
BMPR1A
BRAF
BRIP1
BTK
BUB1B
CBL
CD40
CD40LG
CDH1
CDK4
CDKN1A
CDKN1B
CDKN1C
CDKN2A
CDKN2B
CDKN2C
CEBPA
CHEK2
CTNNB1
CYLD
DDB2
DICER1
DIS3L2
DKC1
DTNBP1
EGFR
EPCAM
ERCC2
ERCC3
ERCC4
ERCC5
EXT1
EXT2
F12
FAH
FANCA
FANCC
FANCE
FANCG
FGFR2
FGFR3
FH
FHIT
FLCN
GATA2
GBA
GJB2
GLI3
GPC3
HFE
HNF1A
HOXB13
HPS1
HPS3
HPS4
HPS5
HPS6
HRAS
IDH1
IDH2
IL1RN
IL2RG
KIT
KRAS
MAX
MET
MITF
NBN
NF1
NOTCH2
NRAS
PALB2
PALLD
PAX5
PDGFRA
PHOX2B
POLD1
POLE
POLH
PRF1
PRKAR1A
RAD51C
RAG1
RAG2
RECQL4
RHBDF2
RMRP
RUNX1
SDHA
SMAD4
SMARCA4
SMARCAL1
SOS1
SPRED1
SQSTM1
SRY
STAT3
STX11
SUFU
TERT
TMEM127
TNFRSF11A
TNFRSF13B
TRIM37
UNC13D
UNG
UROD
WRN
XIAP
XPA
XPC
