# Supplementary material for: Pediatric Cancer Variant Pathogenicity Information Exchange (PeCanPIE): a cloud-based platform for curating and classifying germline variants
Source: Genome Res. 2019 Sep;29(9):1555–65. doi: 10.1101/gr.250357.119 (PMC6724669; doi:10.1101/gr.250357.119)
Supplement: Supplemental Material [file supp_gr.250357.119_Supplemental_Code.zip › clinical-classifier/data/disease_gene_lists/cancer.txt]

APC
BRCA1
BRCA2
MEN1
MLH1
MSH2
MSH6
MUTYH
NF2
PMS2
PTEN
RB1
RET
SDHAF2
SDHB
SDHC
SDHD
STK11
TP53
TSC1
TSC2
WT1
SBDS
EPAS1
HAX1
JAK2
CXCR4
WAS
ALK
ATM
AXIN2
BAP1
BLM
BMPR1A
BRAF
BRIP1
BTK
BUB1B
CBL
CDH1
CDK4
CDKN1A
CDKN1B
CDKN1C
CDKN2A
CDKN2C
CEBPA
CHEK2
CTNNB1
CYLD
DDB2
DICER1
DIS3L2
DKC1
EGFR
EPCAM
ERCC2
ERCC3
ERCC4
ERCC5
EXT1
EXT2
FANCA
FANCC
FANCE
FANCG
FGFR2
FGFR3
FH
FHIT
FLCN
GATA2
GPC3
HNF1A
HOXB13
HRAS
IDH1
IDH2
KIT
KRAS
MAX
MET
MITF
NBN
NF1
NOTCH2
NRAS
PALB2
PALLD
PAX5
PDGFRA
PHOX2B
POLD1
POLE
POLH
PRF1
PRKAR1A
RAD51C
RAG1
RAG2
RECQL4
RHBDF2
RUNX1
SDHA
SMAD4
SMARCA4
SOS1
SPRED1
STAT3
STX11
SUFU
TERT
TMEM127
UNC13D
WRN
XPA
XPC
VHL
APOB
MYH11
SMAD3
TGFBR1
TGFBR2
RAD51
NSD1
ATR
BCL2L11
EPO
RPL11
RPL15
RPL19
RPL26
RPL35A
RPL5
RPS10
RPS17
RPS19
RPS24
RPS26
RPS7
ACD
NOP10
BCL11A
FLI1
MPL
ERCC8
ERCC6
RTEL1
TERC
ABL1
ABL2
WRAP53
ACSL3
ACSL6
ACVR1
ACVR2A
AFF1
AFF3
AFF4
SLX4
AKAP9
XRCC2
AKT2
ALDH2
GREM1
POT1
AR
MC1R
ARHGAP26
ARHGEF12
ARID1A
ARID1B
ARID2
ARID5B
ARNT
ASPSCR1
ASXL1
PTCH2
ATIC
ATP1A1
ATP2B3
ATRX
AXIN1
B2M
BARD1
BAX
RAD50
BCL11B
BCL2
RIT1
BCL6
HABP2
BCL9
BCL9L
BCOR
BCORL1
BCR
BIRC3
REST
BMP4
BRD3
BRD4
ABCA4
ABCD1
ABI1
ACKR3
C2orf44
CACNA1D
CALR
CAMTA1
CANT1
CARD11
CARS
CASC5
BCL10
CBFA2T3
BCL3
CBLB
CBLC
BCL7A
CBFB
CCDC6
CCNB1IP1
CCND2
CCND1
CCND3
CD274
CD74
CD79A
CD79B
CDC25A
CDC73
CDH11
CDK12
CCNE1
CDK6
CHCHD7
CDX2
CHIC2
CHN1
CIC
CIITA
CLP1
CLTC
CLTCL1
CNBP
CNOT3
CNTRL
COL1A1
COL2A1
COX6C
CRLF2
DDX6
CREB1
CREB3L1
CREB3L2
CREBBP
DEK
CRTC1
CRTC3
CTCF
CUX1
DAXX
DDIT3
DDR2
DDX10
DDX3X
DDX5
EIF4A2
DIP2B
FAM175A
FAP
DNM2
DNMT3A
FLNA
DUSP10
FOXP1
EBF1
ECT2L
FRG1
EIF3H
FRG2
GNAQ
ELANE
ELF4
ELK4
ELL
ELN
EML4
EP300
EPS15
ERBB2
ERBB3
ERBB4
H3F3A
HEY1
HMGA1
HMGN2P46
ESR1
ETNK1
ETV1
ETV4
ETV5
ETV6
EWSR1
EZH2
EZR
HNRNPA2B1
HOXC13
HOXD13
IGH
IGK
IGL
FAM46C
KAT6A
FANCB
FANCD2
FANCF
FANCI
FANCL
FANCM
KAT6B
KMT2C
FAT1
FAT4
FBXO11
KMT2D
FCGR2B
FCRL4
FEV
FGFR1
FGFR1OP
MAF
FIP1L1
MALAT1
MAP2K1
FLT3
FNBP1
FOXA1
FOXL2
FOXO1
FOXO3
FOXO4
MAP2K4
MDS2
MFN2
FSTL3
FUBP1
FUS
G6PC3
GAR1
GAS7
GATA1
GATA3
GMPS
GNA11
MLF1
GNAS
GOLGA5
GOPC
MLLT11
GPHN
MNX1
GRIN2A
MTCP1
MYB
H3F3B
MYCL
NFE2L2
HERPUD1
NONO
HIP1
HIST1H3B
HIST1H4I
HLA-A
HLF
NPAT
NUTM1
HMGA2
NUTM2A
NUTM2B
OLIG2
HOOK3
HOXA11
HOXA13
HOXA9
HOXC11
OTX2
HOXD11
P2RY8
HSP90AA1
HSP90AB1
PBX1
IGF2R
PDE4DIP
POU5F1
PPARG
IKBKB
IKZF1
PPM1D
IL2
IL21R
IL6ST
IL7R
IRF4
IRS4
RAD51B
ITK
JAK1
JAK3
JAZF1
JUN
RBM8A
RMI2
KCNJ5
KDM5A
KDM5C
KDM6A
KDR
KDSR
KEAP1
KIAA1549
KIF5B
KLF4
KLF6
KLK2
ROS1
RPL22
KTN1
LAMA5
LASP1
LCK
LCP1
LEF1
LHFP
LIFR
LMO1
LMO2
LPP
LRIG3
SCN9A
SHOC2
MAFB
SOCS1
MALT1
MAML2
SRSF2
MAP2K2
SRSF3
MAP3K1
MAPK1
SSX2
MDM2
MDM4
SSX4
MECOM
MED12
TCF7L2
MKL1
TCL6
MLLT1
MLLT10
MLLT3
MLLT4
MLLT6
MN1
TRA
MRE11A
MSI2
MSN
TRB
TRD
MTOR
MUC1
TRG
MYC
TRIM27
MYCN
MYD88
MYNN
TRIM33
MYOD1
NACA
NCKIPSD
NCOA1
NCOA2
NCOA4
NCOR1
NCOR2
NDRG1
XPO1
NFIB
NFKB2
NFKBIE
NHP2
NIN
NKX2-1
YWHAE
CASP10
CASP8
RHOH
NOTCH1
STXBP2
TYK2
NR4A3
NT5C2
NTRK1
NTRK3
NUMA1
NUP214
NUP98
SMARCB1
AMER1
AIP
OMD
PAX3
PAX7
PAX8
PBRM1
PCM1
PCSK7
PDCD1LG2
PDGFB
PDGFRB
PER1
PICALM
PIK3CA
PIK3CB
PIK3R1
PIM1
PINK1
PLAG1
PLCG1
PML
PMS1
POLD3
POLQ
POU2AF1
AKT1
PPP2R1A
PPP6C
PRCC
PRDM1
PRDM16
PREX2
PRKACA
PRRX1
PSIP1
PTCH1
PTPN11
PTPN13
PTPRB
SH2D1A
PTPRK
PTPRT
QKI
RABEP1
RAC1
SMARCE1
LZTR1
RAF1
RALGDS
RANBP17
RANBP2
RAP1GDS1
RARA
RBM10
RBM15
CHD4
REL
DGCR8
RHOA
RHPN2
DROSHA
RNF213
RNF43
RPL10
FGFR4
RPN1
SALL4
SCG5
SDC4
SET
SETBP1
SETD2
SF3B1
SFPQ
SH2B3
PTPRD
SH3GL1
RAD21
SHROOM2
SIX1
SIX2
SMC3
SLC34A2
SLC45A3
STAG2
SMAD2
SMAD7
TARBP2
TIAM1
XPO5
SMO
SNX29
BTG1
SOX2
SPECC1
SPEN
SPOP
SRC
SRGAP3
ERG
FBXW7
SS18
SS18L1
SSX1
KMT2A
LYL1
NPM1
PHF6
STAT6
SMC1A
U2AF1
SUZ12
SYK
TAF15
TAL1
TAL2
TBL1XR1
TBX3
CTR9
TCEA1
TCF12
TCF3
ERCC1
TCL1A
C11orf93
TET1
TET2
TFE3
CTC1
TFG
TFPT
TFRC
THRAP3
TINF2
TLX1
TLX3
TMPRSS2
TNFAIP3
TNFRSF14
TNFRSF17
TOP1
TP63
TPM3
TPM4
TPR
TRAF7
TRIM24
TRIP11
TRRAP
TSHR
TTL
UBR5
USP6
USP8
VTI1A
WHSC1
WIF1
WWTR1
ZBTB16
ZFHX3
ZNF331
ZNF384
ZNF521
ZRSR2
USP9X
ZNF217
MGA
XBP1
ATF7IP
ASXL2
ZFP36L2
USP7
BAZ1A
ZBTB7A
TSPYL2
DHX15
IKZF3
HDAC7
NIPBL
UBA2
ZMIZ1
FBXO28
GNB1
ZEB2
JMJD1C
AADACL4
FAT2
FBN2
FLG
FMR1
HDAC2
ID3
KBTBD4
PCBP1
PTCHD4
SELP
SI
SIRPA
SMG8
TBR1
TFAP4
WDR64
ZIC1
ZMYM3
NTHL1
PRDM9
SPRTN
DUX4L1
PATZ1
PMEL
RAD51D
SEPT5
SEPT6
SEPT9
TCF7L1
ZMYM2
RECQL
DDX41
SAMD9
SAMD9L
