# Supplementary material for: Pediatric Cancer Variant Pathogenicity Information Exchange (PeCanPIE): a cloud-based platform for curating and classifying germline variants
Source: Genome Res. 2019 Sep;29(9):1555–65. doi: 10.1101/gr.250357.119 (PMC6724669; doi:10.1101/gr.250357.119)
Supplement: Supplemental Material [file supp_gr.250357.119_Supplemental_Code.zip › clinical-classifier/data/disease_gene_lists/cardiovascular.txt]

LMNA
ACTC1
DSC2
DSG2
DSP
GLA
MYBPC3
MYH7
MYL2
MYL3
PKP2
PRKAG2
RYR2
SCN5A
TMEM43
TNNI3
TNNT2
TPM1
ACTA2
APOB
KCNH2
KCNQ1
MYLK
ABCC9
ACTN2
ANKRD1
BAG3
CASQ2
CAV3
CHRM2
CRYAB
CSRP3
DES
DMD
DOLK
DTNA
EMD
FHL2
GATAD1
ILK
JPH2
JUP
LAMA4
LAMP2
LDB3
MURC
MYH6
MYLK2
MYOM1
MYOZ2
MYPN
NEBL
NEXN
PDLIM3
PLN
RBM20
SGCD
TCAP
TNNC1
TRDN
TTN
TTR
VCL
