# Supplementary material for: Pediatric Cancer Variant Pathogenicity Information Exchange (PeCanPIE): a cloud-based platform for curating and classifying germline variants
Source: Genome Res. 2019 Sep;29(9):1555–65. doi: 10.1101/gr.250357.119 (PMC6724669; doi:10.1101/gr.250357.119)
Supplement: Supplemental Material [file supp_gr.250357.119_Supplemental_Code.zip › clinical-classifier/data/disease_gene_lists/immunological.txt]

HAX1
CXCR4
LYST
WAS
ADA
AIRE
AP3B1
ATM
CD40
CD40LG
DTNBP1
HPS1
HPS3
HPS4
HPS5
HPS6
IL2RG
UNG
ACTB
AICDA
AK2
APOL1
BLNK
C1QA
C1QB
C1QC
C1R
C1S
C2
C3
C4A
C4B
C4BPA
C4BPB
C5
C6
C7
C8A
C8B
C8G
C9
CARD9
CD19
CD247
CD27
CD3D
CD3E
CD3G
CD46
CD55
CD59
CD81
CD8A
CEBPE
CFB
CFD
CFH
CFHR1
CFHR3
CFHR5
CFI
CFP
CHD7
CLEC7A
COLEC11
CORO1A
CR2
CSF2RA
CTSC
CYBA
CYBB
DCLRE1C
DNMT3B
DOCK8
FADD
FASLG
FCGR1A
FCGR3A
FCN3
FERMT3
FOXN1
FOXP3
FPR1
G6PC
ICOS
IFNGR2
IGHA1
IGHA2
IGHE
IGHG1
IGHG2
IGHG3
IGHG4
IGHM
IGKC
IGLL1
IKBKG
IL10RA
IL10RB
IL12B
IL12RB1
IL17F
IL17RA
IL2RA
IRAK4
IRF8
ITCH
ITGB2
LIG1
LIG4
LPIN2
LRBA
LRRC8A
MAGT1
MASP1
MASP2
MBL2
MCM4
MEFV
MLPH
MPO
MS4A1
MVK
NCF1
NCF2
NCF4
NFKBIA
NHEJ1
FAS
IFNGR1
NLRP12
ORAI1
NLRP3
NOD2
MYO5A
PIGA
PIK3CD
PLCG2
PTPRC
PNP
STAT5B
PRKDC
PSTPIP1
RASGRP2
RBCK1
RFX5
RFXANK
RFXAP
RNASEH2A
RNASEH2B
RNASEH2C
RNF168
SAMHD1
SERPING1
SLC35C1
SLC46A1
SP110
SPINK5
STAT1
STIM1
STK4
TAP1
TAP2
TAPBP
TBX1
TCIRG1
TCN2
THBD
TICAM1
TLR3
TMC6
TMC8
TNFRSF13C
TNFRSF1A
TRAC
TRAF3
TREX1
TTC37
UNC119
UNC93B1
VPREB1
ZAP70
ZBTB24
