# Supplementary material for: Pediatric Cancer Variant Pathogenicity Information Exchange (PeCanPIE): a cloud-based platform for curating and classifying germline variants
Source: Genome Res. 2019 Sep;29(9):1555–65. doi: 10.1101/gr.250357.119 (PMC6724669; doi:10.1101/gr.250357.119)
Supplement: Supplemental Material [file supp_gr.250357.119_Supplemental_Code.zip › clinical-classifier/scripts/medal_ceremony_using_configs.sh]

#!/usr/bin/env bash
#
# This wrapper script is now obsolete, it now simply invokes
# medal_ceremony.pl with the specified -genome parameter.
#
# Params:
# $1 = Genome (Ex: GRCh37-lite)
# $2,... = Any additional params that need to be passed to medal_ceremony.pl

# Show usage if insufficient number of params provided
if [ "$#" -eq 0 ]; then about.sh $0; exit 1; fi

medal_ceremony.pl -genome $@
