# Supplementary material for: Pediatric Cancer Variant Pathogenicity Information Exchange (PeCanPIE): a cloud-based platform for curating and classifying germline variants
Source: Genome Res. 2019 Sep;29(9):1555–65. doi: 10.1101/gr.250357.119 (PMC6724669; doi:10.1101/gr.250357.119)
Supplement: Supplemental Material [file supp_gr.250357.119_Supplemental_Code.zip › common-perllib-genome/perllib/BLATer.pm]

package BLATer;
# BLAT wrapper

use strict;
use Carp qw(confess);

use Bio::SearchIO;

use Configurable;
use Exporter;
use TemporaryFileWrangler;
use WorkingFile;

@BLATer::ISA = qw(Configurable Exporter);
@BLATer::EXPORT_OK = qw();

use MethodMaker qw(
tfw
null_mode
verbose

minScore
stepSize
tileSize
		  );

my $VERBOSE = 0;

sub new {
  my ($type, %options) = @_;
  my $self = {};
  bless $self, $type;
  $self->tfw(new TemporaryFileWrangler());
  $self->configure(%options);
  return $self;
}

sub blat {
  my ($self, %options) = @_;

  my $parser;

  if ($self->null_mode) {
    $parser = Bio::SearchIO->new();
    # not sure this will fly
  } else {
    my $db_fa = $self->fa_setup($options{"-database"} || die "-database");
    my $query_fa = $self->fa_setup($options{"-query"} || die "-query");
    my $outfile = $self->tfw->get_tempfile("-append" => ".blat");

    printf STDERR "db=%s query=%s out=%s\n", $db_fa, $query_fa, $outfile if $VERBOSE;
    if ($ENV{DEBUG_BLAT_DB_FASTA}) {
      foreach my $ref (["query", $query_fa],
		       ["db", $db_fa]) {
	my ($label, $file) = @{$ref};
	printf STDERR "%s FASTA:\n", $label;
	open(DEBUGTMP, $file) || die;
	while(<DEBUGTMP>) {
	  print STDERR $_;
	}
      }

    }

    my @cmd = "blat";
    push @cmd, sprintf "-minScore=%d", $self->minScore if $self->minScore();
    push @cmd, sprintf "-stepSize=%d", $self->stepSize if $self->stepSize();
    push @cmd, sprintf "-tileSize=%d", $self->tileSize if $self->tileSize();
    push @cmd, "-out=pslx";
    if ($options{"-protein"}) {
      push @cmd, "-t=prot";
      push @cmd, "-q=prot";
    }
    push @cmd, $db_fa;
    push @cmd, $query_fa;
    push @cmd, $outfile;
    push @cmd, "> /dev/null" unless $VERBOSE;

    my $cmd = join " ", @cmd;

    printf STDERR "running %s\n", $cmd if $VERBOSE;
    system($cmd);

    die sprintf "error running %s, exit %d", $cmd, $? if $?;
    die "where is outfile $outfile" unless -f $outfile;

    if ($self->verbose) {
      printf STDERR "BLAT output:\n";
      open(BLATTMP, $outfile) || die;
      while (<BLATTMP>) {
	print STDERR $_;
      } 
      close BLATTMP;
    }

    $parser = Bio::SearchIO->new(-file => $outfile, -format => 'psl');
    # no specific pslx parser??
  }

  return $parser;
}

sub fa_setup {
  my ($self, $thing) = @_;
  my $fa_file;
  if (ref $thing) {
    # hash of sequences
    $fa_file = $self->tfw->get_tempfile("-append" => ".fa");
    write_fasta_set("-file" => $fa_file, "-reads" => $thing);
  } else {
    if (-f $thing) {
      # pre-built filename
      $fa_file = $thing;
    } else {
      # single sequence string
      $fa_file = $self->tfw->get_tempfile("-append" => ".fa");
      my %reads;
      $reads{query} = $thing;
      write_fasta_set("-file" => $fa_file, "-reads" => \%reads);
    }
  }
  return $fa_file;
}

sub write_fasta_set {
  # hack: should probably figure out how to do w/SeqIO but this is so simple...
  my (%options) = @_;
  my $file = $options{"-file"} || die;
  my $reads = $options{"-reads"} || die;

  my $wf = new WorkingFile($file);
  my $fh = $wf->output_filehandle();

  foreach my $id (sort keys %{$reads}) {
    my $sequence = $reads->{$id};
    # QUESTION: mask *?  how does blat deal with these?
    printf $fh ">%s\n%s\n", $id, $sequence;
  }
  $wf->finish();
}


1;

# LRF support:
# _______________      ______________________________      _______________
#                \____/                              \____/
