# Supplementary material for: Pediatric Cancer Variant Pathogenicity Information Exchange (PeCanPIE): a cloud-based platform for curating and classifying germline variants
Source: Genome Res. 2019 Sep;29(9):1555–65. doi: 10.1101/gr.250357.119 (PMC6724669; doi:10.1101/gr.250357.119)
Supplement: Supplemental Material [file supp_gr.250357.119_Supplemental_Code.zip › common-perllib-genome/perllib/ReferenceNameMapper.pm]

package ReferenceNameMapper;
# try to connect different versions of reference sequence names

use strict;
use Configurable;
use Exporter;

@ReferenceNameMapper::ISA = qw(Configurable Exporter);
@ReferenceNameMapper::EXPORT_OK = qw();

use MethodMaker qw(
	db_names
	db_names_uc
		  );

sub new {
  my ($type, %options) = @_;
  my $self = {};
  bless $self, $type;
  $self->db_names({});
  $self->db_names_uc({});
  $self->configure(%options);
  return $self;
}

sub add_name {
  my ($self, $name) = @_;
  $self->db_names->{$name} = 1;
  $self->db_names_uc->{uc($name)} = 1;
}

sub find_name {
  my ($self, $query) = @_;
  my $db_names = $self->db_names();
  my $db_names_uc = $self->db_names_uc();
  
  my @queries;
  push @queries, $query;
  my $check = $query;
  $check = uc($check);
  $check =~ s/^chr//i;
  if ($check eq "MT") {
    push @queries, "M";
  } elsif ($check eq "M") {
    push @queries, "MT";
  }

  my @try;
  foreach my $q (@queries) {
    push @try, $q;
    push @try, "chr" . $q;
    my $q2 = uc($query);
    $q2 =~ s/^chr//i;
    push @try, $q2;
  }

  my $result;

  foreach my $q (@try) {
    $result = $q if $db_names->{$q};
    last if defined $result;
  }

  unless (defined $result) {
    foreach my $q (@try) {
      $result = $q if $db_names_uc->{uc($q)};
      last if defined $result;
    }
  }

  return $result;
}

1;

# LRF support:
# _______________      ______________________________      _______________
#                \____/                              \____/
