# Supplementary material for: Pediatric Cancer Variant Pathogenicity Information Exchange (PeCanPIE): a cloud-based platform for curating and classifying germline variants
Source: Genome Res. 2019 Sep;29(9):1555–65. doi: 10.1101/gr.250357.119 (PMC6724669; doi:10.1101/gr.250357.119)
Supplement: Supplemental Material [file supp_gr.250357.119_Supplemental_Code.zip › util-perllib/perllib/AnnotationField.pm]

package AnnotationField;
# standardization/QC for catchall annotation fields
# MNE 9/2014

use strict;
use Configurable;
use Exporter;

@AnnotationField::ISA = qw(Configurable Exporter);
@AnnotationField::EXPORT_OK = qw();

use MethodMaker qw(
        annotation_delimiter
        annotation_tag_value_delimiter
	annotation_value_delimiter

data
unique
		  );

sub new {
  my ($type, %options) = @_;
  my $self = {};
  bless $self, $type;
  $self->annotation_delimiter(";");
  # main separator for annotation entries.  Use ";" as values may
  # contain arrays.
  $self->annotation_tag_value_delimiter("=");
  # separates annotation tags from values
  $self->annotation_value_delimiter(",");
  # delimiter for when tag value is an array
  $self->data([]);
  $self->configure(%options);
  return $self;
}

sub add {
  #
  # TO DO: check values for illegal use of reserved delimiter chars
  #
  my ($self, $key, $thing) = @_;
  my $annotation_listref = $self->data || die;
  my $value;
  if (defined $thing) {
    my $type = ref $thing;
    if ($type eq "ARRAY") {
      $value = join $self->annotation_value_delimiter(), @{$thing};
    } elsif ($type) {
      die;
    } else {
      $value = $thing;
    }
  }
  if (defined $value) {
    # tag=value
    push @{$annotation_listref}, join $self->annotation_tag_value_delimiter(), $key, $value;
  } else {
    # tag only
    push @{$annotation_listref}, $key;
  }
}

sub get_field {
  my ($self) = @_;
  my $data = $self->data || die;
  my @out;
  if ($self->unique) { 
    my %saw;
    foreach (@{$data}) {
      unless ($saw{$_}) {
	push @out, $_;
	$saw{$_} = 1;
      }
    }
  } else {
    @out = @{$data};
  }

  return join $self->annotation_delimiter(), @out;
}

1;

# LRF support:
# _______________      ______________________________      _______________
#                \____/                              \____/
