# Supplementary material for: Pediatric Cancer Variant Pathogenicity Information Exchange (PeCanPIE): a cloud-based platform for curating and classifying germline variants
Source: Genome Res. 2019 Sep;29(9):1555–65. doi: 10.1101/gr.250357.119 (PMC6724669; doi:10.1101/gr.250357.119)
Supplement: Supplemental Material [file supp_gr.250357.119_Supplemental_Code.zip › util-perllib/perllib/BucketMap.pm]

package BucketMap;
# approximate hashing

use strict;
use Configurable;

use Carp qw(confess);

@BucketMap::ISA = qw(Configurable Exporter);
@BucketMap::EXPORT_OK = qw();

use MethodMaker qw(
		    chunk
		    hash
		  );

sub new {
  my ($type, %options) = @_;
  my $self = {};
  bless $self, $type;
  $self->hash({});
  $self->configure(%options);
  die "need -chunk" unless $self->chunk();
  return $self;
}

sub get_key {
  my ($self, $raw) = @_;
  return int($raw / $self->chunk);
}

sub add_keyed {
  my ($self, $key, $value) = @_;
  $self->hash->{$key}->{$value} = $value;
  # quasi-unique
}

sub add_range {
  my ($self, %options) = @_;
  my $start = $options{"-start"};
  die "-start" unless defined $start;
  my $key_start = $self->get_key($start);
  my $key_end = $self->get_key($options{"-end"} || die);
  for (my $i = $key_start; $i <= $key_end; $i++) {
    $self->add_keyed($i, $options{"-value"} || die);
  }
}

sub fuzzy_find {
  my ($self, %options) = @_;
  my @keys;
  if (my $site = $options{"-site"}) {
    # single
    my $key = $self->get_key($site);
    push @keys, $key if defined $key;
  } elsif ($options{"-start"}) {
    my $key_start = $self->get_key($options{"-start"} || die);
    my $key_end = $self->get_key($options{"-end"} || die);
    @keys = ($key_start .. $key_end);
  } else {
    die;
  }

  my @hits;
  foreach my $key (@keys) {
    my $hits = $self->hash->{$key};
    push @hits, values %{$hits} if $hits;
  }

  return \@hits;
}

1;
