# Supplementary material for: Pediatric Cancer Variant Pathogenicity Information Exchange (PeCanPIE): a cloud-based platform for curating and classifying germline variants
Source: Genome Res. 2019 Sep;29(9):1555–65. doi: 10.1101/gr.250357.119 (PMC6724669; doi:10.1101/gr.250357.119)
Supplement: Supplemental Material [file supp_gr.250357.119_Supplemental_Code.zip › util-perllib/perllib/ConfigUtils.pm]

package ConfigUtils;

use strict;
use Configurable;
use MiscUtils qw(dump_die);
use TdtConfig;
use Exporter;

@ConfigUtils::ISA = qw(Configurable Exporter);
@ConfigUtils::EXPORT_OK = qw(
config_or_manual
);

sub config_or_manual {
  # for a given item, use either manually-specified value, or
  # a value from the config system.
  my %options = @_;
  my $v = $options{"-manual"};
  unless (defined $v) {
    my $config_type = $options{"-config-type"} || die "-config-type";
    # genome, app
    my $config_name = $options{"-config-name"} || die "-config-name";
    my $config = $ConfigUtils::CONFIG_CACHE{$config_type}{$config_name};
    unless ($config) {
      $config = TdtConfig::readConfig($config_type, $config_name) || die "can't find config for $config_type $config_name";
      $ConfigUtils::CONFIG_CACHE{$config_type}{$config_name} = $config;
    }
    my $p = $options{"-parameter"} || die "-parameter";
#    dump_die($config);
    $v = $config->{$p};
  }
  return $v;
}

1;

# LRF support:
# _______________      ______________________________      _______________
#                \____/                              \____/
